# Supplementary material for: Unusual domain architecture of aminoacyl tRNA synthetases and their paralogs from Leishmania major
Source: BMC Genomics. 2012 Nov 14;13:621. doi: 10.1186/1471-2164-13-621 (PMC3532385; doi:10.1186/1471-2164-13-621)
Supplement: Additional file 1 — Table S1. Alternative splicing of aaRSs, aaRS paralogs, editing domains and other associated proteins in Promastigote stages in Leishmania major. [file 1471-2164-13-621-S1.xls]

## Sheet: Sheet1
Additional Table 1
Alternative splicing of aaRSs, aaRS paralogs, editing domains and other associated proteins in Promastigote stages in Leishmania major
Gene ID	Gene name	Uses Alternate CDS Start	UTR length to first ATG	UTR length to First ATG (dominant)
LmjF.15.0230	Lysyl-tRNA synthetase	yes	98, 207, 204, 153	124
LmjF.18.1210	Prolyl-tRNA synthetase	yes	279, 217, 73, 65, 181	104
LmjF.18.1220	Prolyl-tRNA synthetase	yes	78	333
LmjF.11.0100	Seryl-tRNA synthetase	No		139
LmjF.12.0250	Cysteinyl-tRNA synthetase	yes	29	249
LmjF.21.0810	Methionyl-tRNA synthetase	No		230
LmjF.21.0895	Aspartyl-tRNA synthetase	No		458
LmjF.22.1540	Alanyl-tRNA synthetase	No		125
LmjF.23.0300	Tryptophanyl-tRNA synthetase	Yes	95, 90, 86, 84, 47, 132,137	134
LmjF.27.1310	Arginyl-tRNA synthetase	No		120
LmjF.29.0060	Tryptophanyl-tRNA synthetase	Yes	1, 84, 95, 139	100
LmjF.30.0130	Lysyl-tRNA synthetase	Yes	7, 94	174
LmjF.30.0460	Aspartyl-tRNA synthetase	No		173
LmjF.30.3130	Valyl-tRNA synthetase	Yes	282, 315, 420, 1839, 2032, 6086, 8717, 13260, 13266	295
LmjF.30.3240	Glutamyl-tRNA synthetase	Yes	10, 182	40
LmjF.34.2340	Asparaginyl-tRNA synthetase	Yes	26, 42, 66, 74, 81, 99,108, 115, 141, 142	82
LmjF.35.1410	Threonyl-tRNA synthetase	No		622
LmjF.36.3840	Glycyl-tRNA synthetase	No		189
LmjF.36.5620	Isoleucyl-tRNA synthetase	Yes	406, 412, 560, 587, 596, 645	419
LmjF.15.1440	Glutaminyl-tRNA synthetase	No		122
LmjF.13.1100	Leucyl-tRNA synthetase	Yes	61, 122, 542	212, 103
LmjF.14.1370	Tyrosyl-tRNA synthetase	Yes	5, 7, 59, 1607, 1754, 1759, 1802, 1853, 2250	194
LmjF.16.1130	EMAP II-like	Yes	104, 127, 296	128
LmjF.19.1040	Phenylalanyl-tRNA synthetase	No		241
LmjF.30.0630	Histidyl-tRNA synthetase	Yes	81	56
LmjF.32.0870	Phenylalanyl-tRNA synthetase	No		192
LmjF.15.0690	AlaX	No		66
LmjF.09.0950	o-phosphoseryl tRNA(sec) selenium transferase	No		83
LmjF.26.0830	Asparagine synthetase A	No		218
LmjF.22.0470	EMAP II-like	Yes	316	312
LmjF.03.0710	YbaK	Yes		387, 33
LmjF.21.0910	YbaK	No		143
LmjF.36.2730	Dtda	Yes	180	99
LmjF.34.3360	Dtda	Yes	21	48
