# Supplementary material for: Unusual domain architecture of aminoacyl tRNA synthetases and their paralogs from Leishmania major
Source: BMC Genomics. 2012 Nov 14;13:621. doi: 10.1186/1471-2164-13-621 (PMC3532385; doi:10.1186/1471-2164-13-621)
Supplement: Additional file 2 — Table S2. Distribution of aaRSs, aaRS paralogs, editing domains and other associated proteins in Leishmania and Trypanosoma. Organisms are Lm: L. major; Lbr: L. braziliensis; Lta: L. tarentolae; Lmx: L. mexicana; Lin: L. infantum; Tb427: T.brucei brucei427; Tb927: T. brucei brucei (TREU927); Tbg: T. brucei gambiense; TcEs: T.cruzi Esmeraldo; TcNEs: T. cruzi Non-Esmeraldo; Tcon: T. congolense; Tv: T. vivax. [file 1471-2164-13-621-S2.xls]

## Sheet: Sheet1
Additional Table 2
Distribution of aaRS, aaRS paralogs, editing domains and other associated proteins in Leishmania and Trypanosoma.
Lm: L. major; Lbr: L. braziliensis; Lta: L. tarentolae; Lmx: L. mexicana; Lin: L. infantum;
Tb427: T.brucei brucei427; Tb927: T. brucei brucei (TREU927); Tbg: T. brucei gambiense;
TcEs: T.cruzi Esmeraldo; TcNEs: T.cruzi Non-Esmeraldo; Tcon: T. congolense; Tv: T. vivax.
amino acid/paralogs/associated proteins/editing domains	Lm	Lbr	Lta	Lmx	Lin	Tb427	Tb927	Tbg	TcEs	TcNEs	Tcon	Tv
Ala	1	1	1	1	1	1	1	1	1	1	1	1
Cys	1	1	1	1	1	1	1	1	1	1	1	1
Asp	2	2	2	2	2	2	2	2	2	1	1	1
Glu	1	1	1	1	1	1	1	1	1	1	1	1
Phe	1	1	1	1	1	1	1	1	1	1*	1	1
Gly	1	1	1	1	1	1	1	1	1	1	1	1
His	1	1	1	1	1	1	1	1	1	1	2	1
Ile	1	1	1	1	1	1	1	1	1	1	1	1
Lys	2	2	2	2	2	2	2	2	1	2	2	2
Leu	1	1	1	1	1	1	1	1	1	1	1	1
Met	1	1	1	1	1	1	1	1	1	0	1	1
Asn	1	1	1	1	1	1	1	1	0	1	1	1
Pro	2	1	1	2	2	1	1	1	1	1	1	1
Gln	1	1	1	1	1	1	1	1	1	0	1	1
Arg	1	1	1	1	1	1	1	1	0	1	1	1
Ser	1	1	1	1	1	1	1	1	1	1	1	1
Thr	1	1	1	1	1	1	1	1	1	1	2	1
Val	1	1	1	1	1	1	1	1	1	1	1	1
Trp	2	2	2	2	2	2	2	2	2	3	3	2
Sec#	1	1	1	1	1	1	1	1	1	1	1	1
Ybak	2	2	2	2	2	2	2	2	2	2	2	2
Dtda	2	2	2	2	2	2	2	2	0	1	2	2
Alax	1	1	1	1	1	1	1	1	1	1	1	1
AsnA	1	1	1	1	1	1	1	1	1	1	1	0
Myf domain	2	2	2	2	2	2	2	2	2	2	1	2
* contains only alpha chain
#non-canonical tRNA synthetase

## Sheet: Sheet2
tRNA synthetases/associated protein/editing domains	Lm	Lbr	Lta	Lmx	Lin	Tb427	Tb927	Tbg	TcEs	TcNEs	Tcon	Tv
Ala	1	1	1	1	1	1	1	1	1	1	1	1
Cys	1	1	1	1	1	1	1	1	1	1	1	1
Asp	2	2	2	2	2	2	2	2	2	1	1	1
Glu	1	1	1	1	1	1	1	1	1	1	1	1
Phe	1	1	1	1	1	1	1	1	1	1*	1	1
Gly	1	1	1	1	1	1	1	1	1	1	1	1
His	1	1	1	1	1	1	1	1	1	1	2	1
Ile	1	1	1	1	1	1	1	1	1	1	1	1
Lys	2	2	2	2	2	2	2	2	1	2	2	2
Leu	1	1	1	1	1	1	1	1	1	1	1	1
Met	1	1	1	1	1	1	1	1	1	0	1	1
Asn	1	1	1	1	1	1	1	1	0	1	1	1
Pro	2	1	1	2	2	1	1	1	1	1	1	1
Gln	1	1	1	1	1	1	1	1	1	0	1	1
Arg	1	1	1	1	1	1	1	1	0	1	1	1
Ser	1	1	1	1	1	1	1	1	1	1	1	1
Thr	1	1	1	1	1	1	1	1	1	1	2	1
Val	1	1	1	1	1	1	1	1	1	1	1	1
Trp	2	2	2	2	2	2	2	2	2	3	3	2
Sec	1	1	1	1	1	1	1	1	1	1	1	1
Ybak	2	2	2	2	2	2	2	2	2	2	2	2
Dtda	2	2	2	2	2	2	2	2	0	1	2	2
Alax	1	1	1	1	1	1	1	1	1	1	1	1
AsnA	1	1	1	1	1	1	1	1	1	1	1	0
Myf domain	2	2	2	2	2	2	2	2	2	2	1	2
* contains only alpha chain
