# Supplementary material for: Unusual domain architecture of aminoacyl tRNA synthetases and their paralogs from Leishmania major
Source: BMC Genomics. 2012 Nov 14;13:621. doi: 10.1186/1471-2164-13-621 (PMC3532385; doi:10.1186/1471-2164-13-621)
Supplement: Additional file 7 — Table S3. Distribution of aaRS sequences used for generation of HMMs for all the 21 aaRS from the Swissprot database in Bacteria, Archea, Eukaryotes and Virus is given in the table. [file 1471-2164-13-621-S7.xls]

## Sheet: Sheet1
Additional Table 3	Distribution of aaRS sequences used for generation of HMMs for all the 21 aaRS from the Swissprot
	database in Bacteria, Archea, Eukaryotes and Virus is given in the table.
tRNA synthetases	Total	Archaea	Bacteria	Eukaryote	Virus
Ala	715	59	628	28	0
Arg	739	42	676	20	1
Asn	287	7	257	23	0
Asp	741	34	688	19	0
Cys	733	33	681	18	1
Gln	152	0	141	11	0
Glu	880	55	808	17	0
Gly	855	17	825	13	0
His	697	48	627	22	0
Ile	579	35	524	20	0
Leu	761	39	703	19	0
Lys	481	29	438	14	0
Met	496	51	421	23	1
Phe	1002	84	877	41	0
Pro	834	56	763	15	0
Ser	816	59	735	22	0
Thr	699	60	617	22	0
Trp	166	24	125	17	0
Tyr	544	46	474	23	1
Val	339	26	293	20	0
Sec	11	3	0	8	0
